# Supplementary material for: TRP36-ELISA for E. canis detection: Concordance with TaqMan real-time PCR and point-of-care testing
Source: Heliyon. 2024 Oct 22;10(21):e39652. doi: 10.1016/j.heliyon.2024.e39652 (PMC11550044; doi:10.1016/j.heliyon.2024.e39652)
Supplement: Multimedia component 4 [file mmc4.xlsx]

## Sheet: All
Lab no.	HN.	District	Province	Species	Breed	sex	Year	Month	Day	HGB (gm%)	PCV(%)	RBC (10*6/cumm)	MCV(fl)	MCHC(gm%)	MCH	WBC(10*3/cumm)	PLATELETS (10*3/ul)	NEU	LYMPH	MONO	EOS	BASO
197	49023161	Sai Mai	Bangkok	Dog	Jack russell terrier	Male	17	7	6	19	52.5	7.68	68.36	36.19	24.74	11.79	317	76.8	15.2	5	3	0
214	54031759	Laksi	Bangkok	Dog	Labrador retriever	Female	11	4	17	12.5	35.6	6.28	56.69	35.11	19.9	3.72	140	61	33.6	3.5	1.9	0
186	54031891	Khanna Yao	Bangkok	Dog	Shih tzu	Female	14	7	21	15.3	42.8	6.76	63.31	35.75	22.63	10.81	592	80	14	1	5	0
121	55003505	Sai Mai	Bangkok	Dog	Golden retriver	Male	11	1	19	13.8	39.1	5.8	67.41	35.29	23.79	12.1	225	71.2	16.9	4	7.39	0
211	57013591	Muang	Nakhon Pathom	Dog	Siberian husky	Male	10	5	16	7	20.3	3.22	63.04	34.48	21.74	255.51	79	92	5	3	0	0
117	57014735	Chatuchak	Bangkok	Dog	Shih tzu	Male	16	0	4	13.1	38.2	6.49	58.86	34.29	20.18	14.09	561	77.5	12.4	5.5	4.5	0.1
349	58017696	Bang Phlat	Bangkok	Dog	Poodle	Male	7	11	4	16.7	47.6	7.43	64.06	35.08	22.48	12.13	150	66.2	18.6	4.6	10.5	0.1
158	58024485	Phayathai	Bangkok	Dog	Shih tzu	Male	19	2	12	13.8	37.6	5.87	64.05	36.7	23.51	7.99	500	66.1	17.3	9.3	7.3	0
222	58030301	Laksi	Bangkok	Dog	Crossbreed	Male	16	6	19	13.8	39.1	5.9	66.27	35.29	23.39	10.75	460	77.1	15.4	3.6	3.8	0.1
133	59029305	Chatuchak	Bangkok	Dog	Crossbreed	Male	11	2	4	13.1	38.1	5.82	65.46	34.38	22.51	19.72	91	57	15	4	24	0
153	60004157	Huai Khwang	Bangkok	Dog	Shih tzu	Female	5	9	14	20	52.4	8.01	65.42	38.17	24.97	6.16	266	54.7	32.3	5	7.8	0.2
362	61018858	Muang Samut Sakhon	Samut Sakhon	Dog	Shih tzu	Female	12	9	19	15.9	43.9	6.77	64.84	36.22	23.49	8.81	497	67.9	20.5	6.7	4.8	0.1
194	62022827	Phasi Charoen	Bangkok	Dog	Chihuahua	Male	6	7	10	15.4	41.8	5.74	72.82	36.84	26.83	12.36	444	74.2	16.8	4.7	4.2	0.1
321	63004869	Bangkhen	Bangkok	Dog	Crossbreed	Male	9	2	25	14.5	41.7	6.64	62.8	34.77	21.84	15.99	108	85.3	5.4	7.6	1.6	0.1
386	63006341	Muang	Nonthaburi	Dog	Crossbreed	Male	16	2	6	12.3	35.7	5.55	64.32	34.45	22.16	12.32	470	84.7	7.5	7.5	0.2	0.1
167	63013847	Muang	Nonthaburi	Dog	Shih tzu	Female	13	10	24	9	28.3	4.3	65.81	4.98	23.02	7.15	464	60.5	27.7	4.1	7.7	0
293	63017484	Pak Kret	Nonthaburi	Dog	Chihuahua	Male	12	9	7	9.6	25.9	4.15	62.41	37.07	23.13	38.26	407	97	2	1	0	0
213	63018130	Lam Luk Ka	Pathum Thani	Dog	Beagle	Male	12	2	25	20.2	55.3	8.47	65.29	36.53	23.85	6.22	405	84.1	10.9	4.8	0.2	0
177	63018588	Laksi	Bangkok	Dog	Crossbreed	Male	13	8	23	12.4	37.5	5.53	67.81	33.07	22.42	10.33	409	71.9	15.3	8.5	4.3	0
138	63018599	Bangkhen	Bangkok	Dog	Poodle	Male	9	8	23	12.9	38	5.56	68.35	33.95	23.2	11.16	139	75.6	19.1	5.1	0.1	0.1
129	63019220	Thanyaburi	Pathum Thani	Dog	Crossbreed	Female	12	4	10	15.7	45.1	7.03	64.15	34.81	22.33	13.43	309	69.1	22.3	4.5	3.9	0.2
369	63020641	Muang	Pathum Thani	Dog	Chihuahua	Male	11	7	26	16.8	47.7	7.55	63.18	35.22	22.25	6.6	408	59	27.6	6.1	7.1	0.2
115	63020678	Bang Khae	Bangkok	Dog	Thai ridge back	Female	9	7	25	14.5	41.2	6.38	64.58	35.19	22.73	16.97	241	83.1	12.1	3.7	1	0.1
227	63020870	Din Daeng	Bangkok	Dog	Siberian husky	Male	8	7	23	10.8	31.1	4.94	62.96	34.73	21.86	7.71	1	74	8	18	0	0
380	63021211	Nong Chok	Bangkok	Dog	Shih tzu	Female	5	7	18	14.2	39.5	6.1	64.75	35.95	23.28	13.31	489	77.2	12.7	4.1	5.9	0.1
280	63021331	Bang Sue	Bangkok	Dog	Shih tzu	Female	16	7	17	16.6	46.2	7.53	61.35	35.93	22.05	17.42	469	68.4	20.6	6	4.9	0.1
381	60003921	Prawet	Bangkok	Dog	Poodle	Female	15	3	16	16.8	46.2	5.79	65.42	33.69	23.85	17.13	331	72.9	25	4.9	4.3	0.2
363	63006025	Bang Sue	Bangkok	Dog	Pug	Male	15	2	10	15	40.6	7.65	64.81	31.58	23.39	19.35	326	69.6	25.9	8.5	7.39	1
406	63014049	Khanna Yao	Bangkok	Dog	Labrador retriever	Male	13	10	28	16.3	43.3	7.13	66.74	34.87	22.43	12.13	309	72.7	4	5.1	0.1	0
431	60026836	Huai Khwang	Bangkok	Dog	Poodle	Female	11	7	2	11	39.9	6.75	62.56	35.11	20.45	14.18	23	58	5	4.8	0	0
											40.4067
